# Supplementary material for: Preemptive Interferon-α Therapy Could Protect Against Relapse and Improve Survival of Acute Myeloid Leukemia Patients After Allogeneic Hematopoietic Stem Cell Transplantation: Long-Term Results of Two Registry Studies
Source: Front Immunol. 2022 Jan 28;13:757002. doi: 10.3389/fimmu.2022.757002 (PMC8831731; doi:10.3389/fimmu.2022.757002)
Supplement: Supplementary file 2 [file DataSheet_2.xlsx]

## Sheet: Sheet1
Name	Treatment(1 IFN;2 DLI;3 non-IFN)	Cycles of DLI	Cycles of IFN	Group(1 MRD sin+;2 MRDco+)	Gender(1 male;2 female)	Age	Cytogenetic at diagnosis（1 Favorable 2 Intermediate 3 Poor）	Disease status at allo-HSCT	Disease risk index before allo-HSCT	Median time from diagnosis to allo-HSCT	First CR induction courses	Number of HLA-A, HLA-B, HLA-DR mismatches	Donor–recipient relationship （1Mother–child 0 Others）	Donor-recipient sex matched（1 Female to male 0 Others）	Donor type（1 HLA-identical sibling donor2HLA-haploidentical related donor 3 HLA-unrelated donor）	MRD 100D（<=100d 0；>100d 1）	MRD 6M（<=180d 0；>180d 1）	Time from allo-HSCT to MRD positivity	PCR positive twice	MFC positive twice	PCR positive once	MFC positive once	PCR positive and MFC positive simultaneously	MRD level before immunotherapy（1 High level 0 Low level）	Discontinuing immunosuppressant before immunotherapy	Median time from allo-HSCT to immunotherapy	aGVHD after immunotherapy	aGVHD skin	aGVHD gut	aGVHD liver	Time from aGVHD to immunotherapy	Severity of aGVHD	cGVHD after immunotherapy	Time from cGVHD to immunotherapy	Severity of cGVHD	Skin cGVHD	Mouth cGVHD	Eye cGVHD	Liver cGVHD	Gut cGVHD	Lung cGVHD	Joint cGVHD	Others	Type of cGVHD(0 None; 1 Classical cGVHD; 2 Overlap syndrome)	Relapse after immunotherapy(1 relapse 0 none)	time from immunotherapy to relapse(non-IFN: time from HSCT to relapse)	Survival (1 death 0 none)	Overall survival after immunotherapy(non-IFN: OS after HSCT)	causes of death
patient 1	1		0.5	2	1	48	2	CR1	2	5	1	2	0	0	2	1	1	1134	1	0	0	0	0	0	0	23	0	0	0	0		0	0		0	0	0	0	0	0	0	0	0	0	0		0	2555
patient 2	1		28	1	1	27	1	CR1	1	8	1	3	1	0	2	1	1	273	0	0	1	0	0	0	1	7	0	0	0	0		0	1	35	2	1	1	1	0	0	0	0	0	1	0		0	2648
patient 3	1		2	2	2	30	1	CR1	1	6	2	2	0	0	2	0	0	88	1	0	0	0	0	0	0	4	0	0	0	0		0	1	5	2	1	0	0	0	1	0	0	0	2	0		0	1973
patient 4	1		1	1	1	28	2	CR1	2	6	1	2	0	0	2	1	1	373	0	0	1	0	0	0	0	7	1	1	0	1	26	2	1	26	1	1	0	0	1	0	0	0	0	1	0		0	2619
patient 5	1		0.5	1	2	24	2	CR1	2	5	1	3	0	0	2	1	0	179	0	0	1	0	0	1	1	8	0	0	0	0		0	1	567	3	0	0	0	0	0	1	0	0	1	0		0	2683
patient 6	1		23.5	2	1	19	1	CR1	1	7	1	2	0	0	2	0	0	31	1	0	0	0	0	1	0	6	0	0	0	0		0	1	124	2	1	0	0	0	0	0	0	0	1	0		0	2311
patient 7	1		17	2	2	21	1	CR2	1	14	1	2	0	0	2	1	0	133	1	0	0	0	0	0	1	8	1	1	0	0		1	1	55	1	1	1	0	0	0	0	0	0	1	0		0	2613
patient 8	1		6	2	2	21	1	CR1	1	8	1	3	1	0	2	1	0	166	0	0	0	0	1	0	1	25	0	0	0	0		0	0		0	0	0	0	0	0	0	0	0	0	0		0	2281
patient 9	1		19	1	2	32	1	CR1	1	6	2	3	0	0	2	1	1	181	0	0	1	0	0	0	1	9	0	0	0	0		0	1	38	2	1	0	0	0	0	0	0	0	1	0		0	2505
patient 10	1		1.53571	1	1	51	2	CR1	2	5	1	0	0	1	1	1	1	186	0	0	1	0	0	1	1	8	1	0	0	1	42	3	0		0	0	0	0	0	0	0	0	0	0	0		1	1181	Second malignancy
patient 11	1		3.96429	2	1	20	2	CR1	2	5	1	3	0	0	2	1	0	144	0	0	0	0	1	0	0	15	0	0	0	0		0	1	9	1	1	0	1	0	0	0	0	0	1	0		0	2228
patient 12	1		1	2	2	38	2	CR2	2	24	1	3	0	0	2	1	1	212	1	0	0	0	0	0	0	8	1	1	0	0		1	1	12	2	1	1	1	0	0	0	0	0	1	1	1499	0	2388
patient 13	1		1	1	2	40	2	CR1	2	7	1	0	0	0	1	0	0	91	0	0	1	0	0	1	0	9	0	0	0	0		0	1	270	1	0	1	0	0	0	0	0	0	1	0		0	2541
patient 14	1		1.5	2	2	28	1	CR1	1	5	4	3	0	0	2	1	0	115	1	0	0	0	0	0	0	0	0	0	0	0		0	1	26	2	1	0	0	0	0	0	0	0	1	0		0	2327
patient 15	1		7.5	1	1	21	2	CR1	2	6	1	3	0	0	2	1	0	178	0	0	1	0	0	0	1	8	0	0	0	0		0	1	153	2	1	0	1	0	0	0	0	0	1	0		0	2162
patient 16	1		9	2	1	12	2	CR1	2	7	2	3	0	0	2	1	0	130	1	0	0	0	0	1	0	12	0	0	0	0		0	0		0	0	0	0	0	0	0	0	0	0	0		0	2563
patient 17	1		2	2	2	14	2	CR1	2	5	1	3	0	0	2	1	1	226	1	0	0	0	0	0	1	13	0	0	0	0		0	1	473	1	0	0	0	0	1	0	0	0	1	0		0	2445
patient 18	1		1	1	2	54	2	CR1	2	10	1	3	0	0	2	0	0	65	0	0	1	0	0	0	0	15	1	1	0	0		2	1	137	2	1	0	0	0	0	0	0	0	1	0		0	2071
patient 19	1		3	2	2	31	1	CR1	1	5	2	3	0	0	2	0	0	28	1	0	0	0	0	0	0	13	0	0	0	0		0	1	100	2	1	0	0	1	1	0	0	0	2	0		0	2670
patient 20	1		2	2	1	43	1	CR1	1	9	1	1	0	1	2	0	0	56	1	0	0	0	0	0	0	8	1	1	0	0		1	1	58	2	1	0	1	1	0	0	0	0	1	0		1	460	Infection
patient 21	1		2	1	1	35	1	CR1	1	5	1	2	0	0	2	1	0	134	0	0	1	0	0	0	0	9	1	1	0	0		1	1	60	2	1	0	0	0	0	0	0	0	1	0		0	2344
patient 22	1		6	2	2	32	1	CR1	1	6	1	3	0	0	2	1	0	104	1	0	0	0	0	0	0	8	0	0	0	0		0	1	46	2	0	1	1	0	0	0	0	0	1	0		0	2716
patient 23	1		1	2	1	31	2	CR1	2	6	1	3	0	0	2	1	1	204	1	0	0	0	0	1	0	9	1	1	0	1	10	3	1	103	3	0	0	0	1	0	0	0	0	1	0		0	2212
patient 24	1		3	1	2	14	1	CR2	1	18	1	2	0	0	2	1	0	164	0	0	1	0	0	0	0	5	0	0	0	0		0	1	57	1	1	0	0	0	0	0	0	0	1	0		0	2983
patient 25	1		0.5	2	2	21	1	CR1	1	5	1	2	1	1	2	0	0	27	0	0	0	0	1	1	0	10	0	0	0	0		0	1	727	2	1	0	0	1	1	0	0	0	2	0		0	2651
patient 26	1		3	2	1	63	2	CR1	2	5	1	3	0	0	2	0	0	63	1	0	0	0	0	0	0	4	0	0	0	0		0	1	42	1	1	0	1	0	0	0	0	0	1	0		0	2537
patient 27	1		0.5	1	1	33	2	CR1	2	5	2	3	0	0	2	0	0	91	0	0	1	0	0	0	1	28	0	0	0	0		0	1	14	3	1	1	1	1	1	0	0	0	2	0		0	2733
patient 28	1		16.5357	2	1	18	1	CR1	1	8	1	0	0	0	3	0	0	71	1	0	0	0	0	0	0	8	0	0	0	0		0	1	97	1	1	1	0	1	0	0	0	0	1	0		0	2136
patient 29	1		18	2	2	44	1	CR1	1	6	1	3	0	0	2	0	0	87	1	0	0	0	0	0	0	6	1	1	0	0		1	1	619	1	1	0	0	0	0	0	0	0	1	0		0	2471
patient 30	1		0.5	1	1	34	2	CR1	2	6	1	3	0	0	2	1	0	160	0	0	1	0	0	0	0	8	0	0	0	0		0	0		0	0	0	0	0	0	0	0	0	0	0		0	2431
patient 31	1		2	1	1	27	1	CR1	1	12	1	3	0	1	2	1	0	136	0	0	1	0	0	0	0	7	0	0	0	0		0	1	61	2	1	1	1	0	0	0	0	0	1	0		0	1869
patient 32	1		0.5	1	1	17	2	CR2	2	4	2	0	0	1	1	1	0	128	0	0	1	0	0	0	1	7	0	0	0	0		0	1	20	2	1	1	1	1	0	0	0	0	1	0		0	2477
patient 33	1		0.5	1	1	50	2	CR1	2	5	1	0	0	1	1	1	0	130	0	0	1	0	0	0	0	17	0	0	0	0		0	1	49	1	0	0	0	1	0	0	0	0	1	0		0	2656
patient 34	1		1.5	1	2	19	2	CR1	2	6	1	3	0	0	2	0	0	92	0	0	1	0	0	0	0	7	0	0	0	0		0	1	57	1	1	1	0	0	0	0	0	0	1	0		0	2207
patient 35	1		0.5	2	1	33	1	CR1	1	6	1	0	0	1	1	0	0	91	1	0	0	0	0	0	0	8	1	1	0	1	16	2	1	16	2	1	1	0	1	0	0	0	0	1	0		0	2753
patient 36	1		1	1	1	60	2	CR1	2	8	2	1	0	0	2	1	0	152	0	0	1	0	0	0	0	0	0	0	0	0		0	0		0	0	0	0	0	0	0	0	0	0	0		0	2676
patient 37	1		3	2	2	15	2	CR1	2	5	1	1	1	0	2	1	1	270	1	0	0	0	0	0	1	10	0	0	0	0		0	1	493	2	1	0	0	0	0	0	0	0	1	0		0	2432
patient 38	1		1.96429	1	1	30	2	CR1	2	10	1	0	0	1	1	1	0	145	0	0	1	0	0	0	0	0	1	1	0	0		3	1	499	3	0	0	0	0	0	1	0	0	1	0		0	2371
patient 39	1		1.5	1	1	54	2	CR1	2	7	1	3	0	0	2	0	0	70	0	0	1	0	0	0	1	0	1	1	1	0		3	1	38	3	1	0	0	1	1	0	0	0	2	0		1	64	TMA
patient 40	1		0.964286	1	1	48	2	CR1	2	7	1	3	0	0	2	1	1	271	0	0	1	0	0	0	1	9	0	0	0	0		0	0		0	0	0	0	0	0	0	0	0	0	0		0	2723
patient 41	1		2	1	1	44	2	CR1	2	4	2	0	0	1	1	1	1	253	0	0	1	0	0	1	0	12	0	0	0	0		0	1	154	1	0	0	0	1	0	0	0	0	1	0		0	2251
patient 42	1		3.5	1	1	41	1	CR1	1	5	1	0	0	1	1	1	1	181	0	0	1	0	0	0	1	7	1	0	0	1	85	2	1	85	2	0	1	0	1	0	0	0	0	1	0		0	2894
patient 43	1		4.53571	1	2	23	1	CR1	1	4	1	2	0	0	2	1	1	267	0	0	1	0	0	0	1	8	0	0	0	0		0	1	127	3	1	1	0	0	0	1	0	0	1	0		0	2156
patient 44	1		2.5	2	2	47	2	CR1	2	5	1	0	0	0	1	0	0	74	1	0	0	0	0	0	0	0	1	1	0	1	58	2	1	91	1	0	1	0	0	0	0	0	0	1	1	89	0	2079
patient 45	1		3.5	1	2	43	2	CR1	2	8	2	3	0	0	2	0	0	28	0	0	1	0	0	0	0	43	0	0	0	0		0	0		0	0	0	0	0	0	0	0	0	0	0		0	1883
patient 46	1		2.03571	2	1	50	2	CR1	2	4	1	0	0	0	1	1	1	275	1	0	0	0	0	0	1	19	0	0	0	0		0	1	37	1	1	1	0	0	0	0	0	0	1	0		0	2144
patient 47	1		6	1	2	43	2	CR1	2	11	1	0	0	0	3	0	0	60	0	0	1	0	0	1	0	10	0	0	0	0		0	0		0	0	0	0	0	0	0	0	0	0	0		0	2180
patient 48	1		3	1	1	32	2	CR1	2	6	1	3	0	1	2	1	1	275	0	0	1	0	0	1	1	13	0	0	0	0		0	1	77	2	0	1	0	0	1	0	1	0	2	0		0	2578
patient 49	1		3.5	1	1	38	1	CR1	1	7	2	1	0	0	2	1	1	184	0	0	1	0	0	0	0	7	0	0	0	0		0	1	96	2	1	0	0	0	0	0	0	0	1	0		0	2388
patient 50	1		3.53571	1	2	29	1	CR1	1	5	1	2	0	0	2	0	0	92	0	0	1	0	0	0	0	15	1	1	0	0		2	1	88	2	1	0	0	0	0	0	0	0	2	0		0	2724
patient 51	1		4.25	2	1	38	2	CR1	2	4	2	0	0	0	1	1	1	217	1	0	0	0	0	1	0	4	0	0	0	0		0	0		0	0	0	0	0	0	0	0	0	0	0		0	2085
patient 52	1		4.5	1	1	21	2	CR1	2	7	2	3	0	0	2	1	1	213	0	0	1	0	0	0	0	19	0	0	0	0		0	0		0	0	0	0	0	0	0	0	0	0	1	500	1	769	relapse
patient 53	1		7	1	1	27	2	CR1	2	5	2	0	0	0	3	1	0	132	0	0	1	0	0	0	1	12	0	0	0	0		0	1	76	1	1	0	0	0	0	0	0	0	1	0		0	2137
patient 54	1		16	1	1	31	2	CR1	2	8	1	3	1	1	2	1	0	139	0	0	1	0	0	0	0	14	0	0	0	0		0	1	260	3	1	1	0	1	0	0	0	0	1	0		0	2591
patient 55	1		18	1	2	32	1	CR1	2	4	1	3	0	0	2	1	0	141	0	0	1	0	0	0	0	9	0	0	0	0		0	0		0	0	0	0	0	0	0	0	0	0	0		0	2261
patient 56	1		10.5357	2	1	24	1	CR1	1	3	1	2	0	0	2	0	0	60	1	0	0	0	0	0	0	7	0	0	0	0		0	0		0	0	0	0	0	0	0	0	0	0	0		0	1938
patient 57	1		8	2	1	26	1	CR1	2	4	2	3	0	0	2	1	0	145	1	0	0	0	0	0	1	0	0	0	0	0		0	0		0	0	0	0	0	0	0	0	0	0	0		0	2033
patient 58	1		6.5	1	2	18	2	CR2	2	48	1	2	0	0	2	1	0	139	0	0	1	0	0	0	0	8	0	0	0	0		0	1	167	3	0	0	0	0	1	0	0	1	2	0		0	2144
patient 59	1		6.53571	1	1	13	1	CR1	1	7	1	2	1	1	2	1	1	438	0	0	1	0	0	0	1	6	0	0	0	0		0	0		0	0	0	0	0	0	0	0	0	0	0		0	2753
patient 60	1		7	1	1	23	1	CR2	1	12	2	3	0	0	2	1	1	281	0	0	1	0	0	0	1	7	0	0	0	0		0	0		0	0	0	0	0	0	0	0	0	0	0		0	1983
patient 61	1		7.5	1	2	37	2	CR2	2	36	1	2	0	0	2	1	1	195	0	0	1	0	0	1	0	10	0	0	0	0		0	1	554	1	1	1	0	0	0	0	0	0	1	0		0	2439
patient 62	1		7	2	1	38	1	CR1	1	7	1	3	0	0	2	1	0	176	1	0	0	0	0	0	1	6	0	0	0	0		0	0		0	0	0	0	0	0	0	0	0	0	0		0	2017
patient 63	1		14.5	2	1	30	1	CR2	1	6	1	2	1	1	2	1	1	556	1	0	0	0	0	0	1	0	0	0	0	0		0	0		0	0	0	0	0	0	0	0	0	0	0		0	2834
patient 64	1		9.96429	1	1	29	2	CR1	2	3	1	3	0	0	2	0	0	94	0	0	1	0	0	0	1	6	0	0	0	0		0	0		0	0	0	0	0	0	0	0	0	0	0		0	2171
patient 65	1		13.5	1	2	30	2	CR1	2	9	2	3	1	0	2	0	0	90	0	0	1	0	0	0	0	6	0	0	0	0		0	1	56	1	1	0	0	0	0	0	0	0	1	0		0	2542
patient 66	1		14.5	1	2	30	2	CR1	2	4	1	3	0	0	2	1	1	522	0	0	1	0	0	1	1	4	0	0	0	0		0	0		0	0	0	0	0	0	0	0	0	0	0		0	2085
patient 67	1		23.5357	1	1	43	2	CR2	2	17	2	0	0	1	1	0	0	95	0	0	1	0	0	0	1	7	1	1	0	0		2	1	87	2	1	1	0	0	1	0	0	0	2	0		0	2243
patient 68	1		22.5	1	2	30	2	CR1	2	8	1	3	0	0	2	0	0	95	0	0	1	0	0	0	0	12	0	0	0	0		0	1	209	2	0	0	0	1	0	0	0	0	1	0		0	2675
patient 69	1		23.5	1	2	32	1	CR1	1	8	1	3	1	0	2	0	0	92	0	0	1	0	0	0	0	6	0	0	0	0		0	1	108	1	1	0	0	0	0	0	0	0	1	0		0	2185
patient 70	1		30.5	1	1	21	1	CR1	1	7	1	3	0	0	2	0	0	92	0	0	1	0	0	0	0	20	1	1	0	0		3	1	66	2	1	0	0	0	0	0	0	0	1	0		0	2173
patient 71	2	1		2	1	24	1	CR1	1	4	1	2	0	0	2	0	0	86	1	0	0	0	0	1	0	19	0	0	0	0		0	1	404	2	1	0	0	1	1	0	0	0	2	0		0	2333
patient 72	2	1		2	1	38	2	CR1	2	5	2	2	0	1	2	1	1	272	1	0	0	0	0	1	1	41	0	0	0	0		0	1	338	3	1	0	0	1	0	0	0	0	2	0		1	362	GVHD
patient 73	2	1		2	1	58	2	CR1	2	3	1	3	0	0	2	1	0	160	1	0	0	0	0	1	1	17	0	0	0	0		0	1	85	3	1	1	0	0	0	1	0	0	1	0		0	2747
patient 74	2	1		2	2	36	1	CR1	1	8	2	3	0	0	2	1	1	184	1	0	0	0	0	1	0	11	0	0	0	0		0	1	76	2	1	0	0	0	1	0	0	0	1	0		0	2977
patient 75	2	1		2	1	26	3	CR1	3	5	2	3	0	1	2	1	0	115	1	0	0	0	0	0	1	42	0	0	0	0		0	1	59	2	1	0	0	1	0	0	0	0	1	0		0	2190
patient 76	2	1		2	1	45	2	CR1	2	5	1	3	0	1	2	1	0	147	1	0	0	0	0	1	1	21	0	0	0	0		0	1	56	3	1	1	0	1	0	0	0	0	1	0		0	2709
patient 77	2	1		2	1	48	2	CR1	2	6	1	0	0	0	1	1	1	188	1	0	0	0	0	0	1	8	0	0	0	0		0	1	53	1	0	0	1	0	0	0	0	0	1	0		0	2879
patient 78	2	2		2	2	37	1	CR1	1	4	1	2	0	0	2	0	0	55	1	0	0	0	0	1	0	33	0	0	0	0		0	1	52	3	1	1	0	0	1	0	0	0	1	0		0	2682
patient 79	2	1		2	1	24	2	CR1	2	5	1	3	1	1	2	1	0	151	1	0	0	0	0	1	1	16	0	0	0	0		0	1	42	3	1	1	0	1	0	0	0	0	1	0		0	2682
patient 80	2	1		2	1	25	2	CR1	2	5	1	3	0	0	2	0	0	77	1	0	0	0	0	1	1	16	0	0	0	0		0	1	41	2	1	0	0	0	1	0	0	0	1	0		0	2658
patient 81	2	1		2	1	46	2	CR1	2	7	2	0	0	0	1	1	1	283	0	1	0	0	0	0	0	18	0	0	0	0		0	1	35	1	0	0	1	1	0	0	0	0	1	0		0	2571
patient 82	2	1		2	1	44	2	CR1	2	3	3	0	0	0	1	0	0	47	0	0	0	0	1	1	0	17	0	0	0	0		0	1	33	3	0	0	0	1	1	0	0	0	2	0		1	64	Infection
patient 83	2	1		2	1	52	1	CR1	1	12	1	0	0	0	1	1	0	162	1	0	0	0	0	1	1	17	1	0	1	0		2	0		0	0	0	0	0	0	0	0	0	0	0		0	2321
patient 84	2	1		2	2	39	2	CR1	2	5	1	0	0	0	1	1	0	167	1	0	0	0	0	0	1	21	0	0	0	0		0	0		0	0	0	0	0	0	0	0	0	0	0		0	2296
patient 85	2	1		2	1	33	2	CR1	2	4	1	0	0	1	1	1	1	606	0	0	0	0	1	1	1	18	0	0	0	0		0	0		0	0	0	0	0	0	0	0	0	0	1	207	0	2926
patient 86	2	1		2	1	49	2	CR1	2	7	1	2	0	0	2	0	0	86	1	0	0	0	0	0	0	23	1	1	1	1	44	4	0		0	0	0	0	0	0	0	0	0	0	0		1	143	TMA
patient 87	2	1		2	1	22	2	CR1	2	5	1	1	0	0	2	0	0	75	0	0	0	0	1	1	0	21	1	0	1	0		4	0		0	0	0	0	0	0	0	0	0	0	0		1	116	GVHD
patient 88	1		4	2	1	51	1	CR1	1	6	1	0	0	0	1	1	1	721	1	0	0	0	0	0	0	0	0	0	0	0		0	0		0	0	0	0	0	0	0	0	0	0	1	281	1	308	relapse
patient 89	1		2	1	1	6	3	CR1	3	5	3	2	0	1	1	1	0	171	0	0	1	0	0	1	0	0	0	0	0	0		0	0		0	0	0	0	0	0	0	0	0	0	1	69	1	136	relapse
patient 90	1		0.5	2	2	43	1	CR1	1	3	2	0	0	0	1	0	0	36	0	0	0	0	1	1	0	6	1	1	1	0		4	0		0	0	0	0	0	0	0	0	0	0	1	19	1	20	relapse
patient 91	1		0.5	2	2	52	1	CR1	1	6	1	0	0	0	1	0	0	27	1	0	0	0	0	1	0	20	0	0	0	0		0	0		0	0	0	0	0	0	0	0	0	0	1	15	1	82	relapse
patient 92	1		8	1	2	42	2	CR1	2	4	1	0	0	0	1	1	1	280	0	0	1	0	0	0	0	5	0	0	0	0		0	0		0	0	0	0	0	0	0	0	0	0	1	219	0	2361
patient 93	1		1	1	2	32	2	CR1	2	6	1	0	0	0	1	0	0	63	0	0	1	0	0	1	0	6	0	0	0	0		0	1	187	2	1	1	0	0	0	0	1	0	1	1	16	0	2681
patient 94	1		2.5	2	1	25	2	CR1	2	5	2	0	0	0	1	0	0	91	0	0	0	0	1	1	1	4	0	0	0	0		0	0		0	0	0	0	0	0	0	0	0	0	1	31	1	94	relapse
patient 95	2	1		2	2	18	2	CR1	2	9	2	3	0	0	2	1	1	360	0	0	0	0	1	1	0	21	1	1	1	0		3	1	80	3	1	1	0	1	1	0	0	0	2	1	91	1	167	relapse
patient 96	2	1		2	2	2	2	CR1	2	9	2	2	0	0	2	1	1	372	1	0	0	0	0	1	1	19	0	0	0	0		0	1	75	2	1	0	0	0	0	0	0	0	1	0		0	2606
patient 97	2	1		2	1	41	2	CR1	2	5	1	3	0	0	2	1	1	196	0	0	0	0	1	1	1	27	0	0	0	0		0	1	69	1	1	0	0	0	0	0	0	0	1	1	105	0	2960
patient 98	2	6		2	2	4	1	CR1	1	12	1	0	0	0	1	1	1	209	1	0	0	0	0	0	1	8	0	0	0	0		0	0		0	0	0	0	0	0	0	0	0	0	0		0	2267
patient 99	2	2		2	1	50	2	CR1	2	9	2	0	0	0	1	1	0	166	0	0	0	0	1	1	0	28	0	0	0	0		0	0		0	0	0	0	0	0	0	0	0	0	1	162	0	2936
patient 100	2	1		2	1	13	1	CR1	1	4	1	3	0	0	2	1	0	162	1	0	0	0	0	1	1	21	0	0	0	0		0	0		0	0	0	0	0	0	0	0	0	0	0		0	3072
patient 101	2	1		2	2	57	2	CR1	2	4	2	0	0	1	1	0	0	27	1	0	0	0	0	1	0	12	0	0	0	0		0	0		0	0	0	0	0	0	0	0	0	0	1	21	0	2865
patient 102	2	1		2	2	48	2	CR1	2	4	1	0	0	0	1	1	0	123	0	0	0	0	1	1	1	22	1	0	1	0		2	0		0	0	0	0	0	0	0	0	0	0	1	48	1	61	relapse
patient 103	2	2		2	2	8	2	CR1	2	6	1	3	0	0	2	1	1	326	0	0	0	0	1	1	1	20	0	0	0	0		0	0		0	0	0	0	0	0	0	0	0	0	1	70	0	2807
patient 104	2	1		2	1	34	1	CR1	1	7	1	3	0	1	2	1	1	310	0	0	0	0	1	1	1	22	0	0	0	0		0	0		0	0	0	0	0	0	0	0	0	0	1	39	1	64	relapse
patient 105	2	1		2	2	41	2	CR1	2	6	1	0	0	0	1	0	0	89	1	0	0	0	0	1	0	25	0	0	0	0		0	0		0	0	0	0	0	0	0	0	0	0	1	33	1	130	relapse
patient 106	2	1		2	1	5	2	CR1	2	6	2	3	1	1	2	1	1	190	0	0	0	0	1	1	1	14	0	0	0	0		0	0		0	0	0	0	0	0	0	0	0	0	1	28	1	73	relapse
patient 107	2	1		2	1	42	2	CR1	2	7	1	2	0	0	3	0	0	98	1	0	0	0	0	0	0	49	1	0	1	0		2	0		0	0	0	0	0	0	0	0	0	0	0		1	59	DAH
patient 108	2	1		2	1	47	2	CR1	2	11	1	0	0	0	1	1	1	955	1	0	0	0	0	1	1	15	0	0	0	0		0	0		0	0	0	0	0	0	0	0	0	0	0		1	20	Infection
patient 109	3			2	1	38	3		3	10	2	3	0	0	2	1	1	265						1																					1	359	1	389
patient 110	3			1	2	44	2		2	6	2	3	0	0	2	0	0	30						1																					1	14	1	14
patient 111	3			2	2	48	2		2	4	1	0	0	0	1	0	0	88						1																					1	105	1	166
patient 112	3			2	2	32	3		2	4	2	0	0	0	1	0	0	63						1																					1	51	1	163
patient 113	3			2	1	26	3		2	6	1	0	0	0	1	1	0	104						1																					1	616	0	1746
patient 114	3			1	1	25	2		2	7	1	3	0	0	2	0	0	99						0																					1	47	0	1591
patient 115	3			2	2	37	1		1	4	1	2	0	0	2	0	0	26						0																					1	64	1	334
patient 116	3			2	2	31	2		2	5	4	3	0	0	2	1	0	174						1																					0		0	2362
patient 117	3			1	1	5	2		2	13	3	3	0	0	2	1	0	136						1																					0		0	2396
patient 118	3			2	2	39	2		2	5	1	0	0	0	1	1	0	139						0																					0		0	1603
patient 119	3			2	2	55	1		1	7	1	0	0	0	1	0	0	61						0																					0		0	2454
[truncated: 4 more columns]
